# Supplementary material for: Training PBertKla on an Integrated Multi-Source Dataset with a Machine-Learning Layer for Lysine Lactylation Site Prediction
Source: Int J Mol Sci. 2026 Jun 26;27(13):5761. doi: 10.3390/ijms27135761 (PMC13362394; doi:10.3390/ijms27135761)
Supplement: Supplementary file 1 [file ijms-27-05761-s001.zip]

Archive with 1 entries (1 files):
- ijms-4330372-supplementary.pdf
